# Supplementary material for: Age-Dependent Variations in the Distribution of Aeromonas Species in Human Enteric Infections
Source: Pathogens. 2025 Jan 28;14(2):120. doi: 10.3390/pathogens14020120 (PMC11858002; doi:10.3390/pathogens14020120)
Supplement: Supplementary file 1 [file pathogens-14-00120-s001.zip]

Archive with 1 entries (1 files):
- pathogens-3364400-supplementary.pdf
